# Supplementary material for: Tissue of origin detection for cancer tumor using low-depth cfDNA samples through combination of tumor-specific methylation atlas and genome-wide methylation density in graph convolutional neural networks
Source: J Transl Med. 2024 Jul 3;22:618. doi: 10.1186/s12967-024-05416-z (PMC11223394; doi:10.1186/s12967-024-05416-z)
Supplement: Supplementary file 5 — Supplementary Material 5 [file 12967_2024_5416_MOESM5_ESM.xlsx]

## Sheet: GO
ID	Description	GeneRatio	BgRatio	pvalue	p.adjust	qvalue	geneID	Count
GO:0043025	neuronal cell body	49/1214	482/19594	0.000451542	0.00852285	0.00723358	BAIAP2/TXNRD2/IGF2BP1/CPLX2/AZIN2/SYNPO/CHRNA3/ADCYAP1/GRIN3A/ADORA2A/CRHBP/CRMP1/DAB2IP/CYBA/SHANK2/MAST1/ASTN2/BRD1/GFRA1/GPM6A/GRIK3/HPCA/KCNC3/KCNK2/KCNN2/KCNN3/RGS7BP/MBP/MYO1D/ATP2B2/PCSK2/PPP1CA/PRKCZ/SORCS2/PTPRS/SLC6A1/SLC6A6/SLC8A3/SRD5A2/SYT5/TGFB2/TRPM2/UCHL1/CACNA1C/FBXO31/TTBK1/UNC5C/NRXN1/SV2A	49
GO:0098982	GABA-ergic synapse	13/1214	70/19594	0.000322584	0.00667311	0.00566365	CBLN4/CTBP2/ERBB4/IGSF9B/PLCB1/GABRR2/GUCY1A1/NRG1/IQSEC3/ATP2B2/SLC6A1/SLC6A6/SV2A	13
GO:0099055	integral component of postsynaptic membrane	18/1214	118/19594	0.00034071	0.00667311	0.00566365	CDH2/CHRNB1/GRIN3A/ADORA2A/ERBB4/CACNG4/GRIK4/GRIN2D/GRM3/ATP2B2/FXYD6/PTPRS/SLC6A1/SLC6A6/SHISA9/NRP2/SLC16A3/LRRC4B	18
GO:0034702	ion channel complex	34/1214	294/19594	0.000342494	0.00667311	0.00566365	CHRNA3/CHRNB1/GRIN3A/LRRC38/DPP6/GABRB3/GABRR2/CATSPERE/CACNG4/OSTM1/GRIK3/GRIK4/GRIN2D/KCNC3/KCNJ3/KCNK2/KCNMA1/KCNQ3/LRRC8A/KCNQ5/DPP10/RYR3/SCN8A/TRPC3/SHISA9/CACNA1C/CACNA1D/CACNB2/CACNB4/LRRC8C/KCNAB2/CACNA1H/KCNQ4/CACNA2D2	34
GO:0016528	sarcoplasm	14/1214	78/19594	0.000279173	0.00602217	0.00511118	DMPK/ANK1/ANK3/ITPR2/MEF2C/ATP2A3/PLEC/MTMR12/JPH3/RYR3/SLC8A3/CAMK2B/CAMK2D/JPH4	14
GO:0031256	leading edge membrane	24/1214	175/19594	0.000208614	0.00466678	0.00396083	APC2/DLC1/PDPN/ADORA2A/DNM2/DPP4/EGFR/FGR/PLXND1/ARHGAP45/PSD4/HPCA/KCNC3/MYO1D/NME1/ATP2B2/PAK1/ARHGEF4/PDE4A/EPS8L1/PSD/EPS8L2/SHISA9/SGCE	24
GO:0005884	actin filament	18/1214	113/19594	0.000196452	0.00457141	0.00387988	APC2/GAS2L1/MARK2/SPECC1L/COTL1/GAS2/HCK/FMN1/SMTNL2/MYO5A/PAK1/ACTB/PDLIM2/ACTG1/TPM2/JAM3/ESPN/PDLIM4	18
GO:0031252	cell leading edge	45/1214	416/19594	0.000196782	0.00457141	0.00387988	CDH2/APC2/DLC1/BAIAP2/PDPN/IGF2BP1/WASF3/ADORA2A/DNM2/DPP4/EGFR/STX2/FGR/PLXND1/ARHGAP45/PSD4/HPCA/ITGB4/KCNC3/LIMK1/MCC/MYH9/MYO1D/MYO5A/NEDD9/NME1/ATP2B2/DUOX2/PAK1/ARHGEF4/PDE4A/DUOX1/APBB1IP/EPS8L1/PRKCZ/PSD/PTPRM/ACTB/EPS8L2/SHISA9/CAPG/PDLIM4/UNC5C/SGCE/BCAR1	45
GO:0098889	intrinsic component of presynaptic membrane	14/1214	74/19594	0.00015671	0.00400634	0.00340029	CDH2/CNTN1/ADORA2A/ERBB4/GPM6A/GRIK4/GRM3/KCNJ3/KCNJ9/RGS7BP/ATP2B2/ATP2B4/FXYD6/SLC6A1	14
GO:0016323	basolateral plasma membrane	29/1214	226/19594	0.000159192	0.00400634	0.00340029	CDH2/PDPN/SLC26A1/EGFR/STX2/ERBB4/SLC16A8/ANK1/ANK3/LEPR/LPO/ARRB2/MYO1D/ATP2B2/ATP2B4/PALM/SLC47A1/SLC2A9/NDRG4/SLC6A6/TGFA/CA9/SLC7A5/SLC4A11/MEGF11/CLDN1/SLC16A3/CD81/ATP2C2	29
GO:0015629	actin cytoskeleton	53/1214	499/19594	8.95215e-05	0.00245777	0.00208598	CDH2/ZNF664-RFLNA/APC2/DLC1/BAIAP2/GAS2L1/SEPTIN9/AKAP13/SYNPO/CNN3/CTNNA2/CYBA/ACTL10/MARK2/SAMD14/FGR/EFR3B/SIPA1L3/SPECC1L/COTL1/FSCN2/GAS2/SH3PXD2B/HCK/FMN1/SMTNL2/JUP/LLGL2/MYH3/MYH9/MYO1D/MYO5A/MYO7A/PAK1/MSRB1/PRKCZ/SPPL2B/SHROOM3/ACTB/PDLIM2/ACTG1/CLDN5/TPM2/MYH14/CAPG/JAM3/ESPN/ABLIM2/TNKS1BP1/PDLIM4/TRMT10A/BCAR1/SH3PXD2A	53
GO:0098936	intrinsic component of postsynaptic membrane	20/1214	123/19594	6.61092e-05	0.00199336	0.00169182	CDH2/CHRNB1/GRIN3A/CNTN1/ADORA2A/ERBB4/CACNG4/GRIK4/GRIN2D/GRM3/RGS7BP/ATP2B2/FXYD6/PTPRS/SLC6A1/SLC6A6/SHISA9/NRP2/SLC16A3/LRRC4B	20
GO:0031253	cell projection membrane	40/1214	339/19594	6.93055e-05	0.00199336	0.00169182	APC2/DLC1/PDPN/EVC2/ADORA2A/DNM2/DPP4/CYS1/EGFR/EVC/FGR/SHANK2/PLXND1/ARHGAP45/PSD4/EHD3/HPCA/SLC6A18/TBC1D10C/KCNC3/MYO1D/NME1/ATP2B2/PAK1/PALM/ARHGEF4/PDE4A/TSPEAR/CDHR2/EPS8L1/PSD/EPS8L2/NDRG4/SLC6A6/SLC9A3/SHISA9/CA9/SLC7A5/AMN/SGCE	40
GO:0062023	collagen-containing extracellular matrix	48/1214	429/19594	5.34962e-05	0.00170062	0.00144336	A1BG/CDH2/GPC6/FBLN5/ADAMTS5/COL6A2/COL12A1/CBLN4/CCN2/ACAN/SERPINB1/FBN1/GPC5/COL24A1/GREM1/GDF10/GPC1/IMPG1/ITGB4/AGRN/LAMB1/LTBP3/NCAM1/NID1/SERPINF2/PRTN3/COL20A1/CXCL12/SMOC1/SHH/SOD3/TGFB2/TIMP3/TNR/VWF/WNT5A/PXDN/COL18A1/WNT5B/COL21A1/LTBP4/CTSF/NAV2/COL23A1/NTN1/ADAMTS2/ADAMTS1/GDF15	48
GO:0099699	integral component of synaptic membrane	23/1214	149/19594	4.52689e-05	0.00151902	0.00128924	CDH2/CHRNB1/GRIN3A/ADORA2A/ERBB4/CACNG4/GPM6A/GRIK4/GRIN2D/GRM3/KCNJ3/KCNJ9/ATP2B2/ATP2B4/FXYD6/PTPRA/PTPRS/SLC6A1/SLC6A6/SHISA9/NRP2/SLC16A3/LRRC4B	23
GO:0099091	postsynaptic specialization, intracellular component	6/1214	11/19594	1.97023e-05	0.000700013	0.00059412	BAIAP2/DNM2/LYN/SRGN/PSD/SH3GL3	6
GO:0099240	intrinsic component of synaptic membrane	25/1214	160/19594	1.73997e-05	0.000656838	0.000557477	CDH2/CHRNB1/GRIN3A/CNTN1/ADORA2A/ERBB4/CACNG4/GPM6A/GRIK4/GRIN2D/GRM3/KCNJ3/KCNJ9/RGS7BP/ATP2B2/ATP2B4/FXYD6/PTPRA/PTPRS/SLC6A1/SLC6A6/SHISA9/NRP2/SLC16A3/LRRC4B	25
GO:0045178	basal part of cell	36/1214	269/19594	1.08333e-05	0.000436221	0.000370233	CDH2/PDPN/SLC26A1/EGFR/STX2/ERBB4/PHLDB1/SLC16A8/LDLRAP1/ANK1/ANK3/ITGA9/ITGB4/LEPR/LPO/ARRB2/MET/MYO1D/ATP2B2/ATP2B4/PALM/SLC47A1/SLC2A9/NDRG4/SLC6A6/TGFA/CA9/SLC7A5/SLC4A11/MEGF11/CLDN1/SLC16A3/KCNQ4/CD34/CD81/ATP2C2	36
GO:0009925	basal plasma membrane	35/1214	251/19594	5.7447e-06	0.000247843	0.000210351	CDH2/PDPN/SLC26A1/EGFR/STX2/ERBB4/SLC16A8/LDLRAP1/ANK1/ANK3/ITGA9/ITGB4/LEPR/LPO/ARRB2/MET/MYO1D/ATP2B2/ATP2B4/PALM/SLC47A1/SLC2A9/NDRG4/SLC6A6/TGFA/CA9/SLC7A5/SLC4A11/MEGF11/CLDN1/SLC16A3/KCNQ4/CD34/CD81/ATP2C2	35
GO:0005911	cell-cell junction	58/1214	497/19594	2.52558e-06	0.000117342	9.95917e-05	CDH2/CDH8/PTPRU/BAIAP2/VAMP5/SYNPO/ADCYAP1R1/PARD3B/WTIP/CNN3/CTNNA2/DPP4/DSC2/PDZD2/SIPA1L3/SPECC1L/ALOX15B/ANK3/STXBP6/CCDC85C/TSPAN33/FMN1/JUP/LYN/MYH9/PAK1/LSR/RASIP1/PPP1CA/FRMD4A/PRKCZ/ADGRB1/SHROOM3/CAMSAP3/PTPN6/PTPRM/PVR/ACTB/PDLIM2/WNK4/BMPR2/TIAM1/ACTG1/CLDN5/VAV1/GRHL2/JAM3/KIRREL3/IGSF21/CNTNAP1/TNKS1BP1/PDLIM4/MPDZ/CLDN1/CLDN9/MAGI1/CYTH1/SV2A	58
GO:0042734	presynaptic membrane	25/1214	143/19594	2.25012e-06	0.000113256	9.61234e-05	CDH2/CNTN1/ADORA2A/DNM1/STX2/ERBB4/GAD2/GPM6A/GRIK3/GRIK4/GRM3/KCNC3/KCNJ3/KCNJ9/RGS7BP/ATP2B2/ATP2B4/FXYD6/SLC6A1/SNAP25/IGSF21/CNTNAP1/NRXN1/LRRC4B/RIMS2	25
GO:0044309	neuron spine	29/1214	173/19594	8.84659e-07	4.85758e-05	4.12276e-05	BAIAP2/IGF2BP1/SYNPO/FCGR2B/SHANK2/DNM3/GPM6A/ABR/GRM3/HPCA/APBA2/ITPKA/KCNC3/KCNN2/RGS7BP/ARRB2/ATP2B2/PALM/SHANK1/PPP1CA/PSD/TENM2/ADGRB1/SORCS2/SLC8A3/SHISA9/SYNDIG1/PDLIM4/LZTS3	29
GO:0043197	dendritic spine	29/1214	172/19594	7.81838e-07	4.7223e-05	4.00795e-05	BAIAP2/IGF2BP1/SYNPO/FCGR2B/SHANK2/DNM3/GPM6A/ABR/GRM3/HPCA/APBA2/ITPKA/KCNC3/KCNN2/RGS7BP/ARRB2/ATP2B2/PALM/SHANK1/PPP1CA/PSD/TENM2/ADGRB1/SORCS2/SLC8A3/SHISA9/SYNDIG1/PDLIM4/LZTS3	29
GO:0005912	adherens junction	30/1214	172/19594	2.38109e-07	1.59798e-05	1.35625e-05	CDH2/CDH8/BAIAP2/PARD3B/WTIP/CNN3/CTNNA2/DSC2/ALOX15B/STXBP6/CCDC85C/TSPAN33/FMN1/JUP/LYN/MYH9/PPP1CA/FRMD4A/SHROOM3/CAMSAP3/PTPRM/PVR/ACTB/PDLIM2/BMPR2/IGSF21/TNKS1BP1/PDLIM4/MAGI1/CYTH1	30
GO:0098793	presynapse	61/1214	492/19594	1.75062e-07	1.32172e-05	1.12178e-05	CDH2/CDH8/BAIAP2/CPLX2/TRIM9/CNTN1/ADORA2A/CRHBP/SYT9/CTBP2/DNM1/DNM2/STX2/ERBB4/SHANK2/SEPTIN8/GAD2/DNM3/GPM6A/GRIK3/GRIK4/GRM3/GRM4/GRM7/APBA2/KCNC3/KCNJ3/KCNJ9/KCNK2/RGS7BP/NTF4/ATP2B2/ATP2B4/OXT/FXYD6/PPP1CA/PTPRN2/PTPRS/ACTB/BDNF/SH3GL3/SLC6A1/SLC8A3/SNAP25/SYT5/ACTG1/CACNB2/SYNDIG1/SYN3/KIRREL3/IGSF21/CNTNAP1/PPFIA3/WNT3A/SYT8/TSPOAP1/NRXN1/NRXN2/LRRC4B/RIMS2/SV2A	61
GO:0045211	postsynaptic membrane	44/1214	271/19594	3.98201e-09	3.43591e-07	2.91615e-07	CDH2/CHRNA3/CHRNB1/GRIN3A/CNTN1/ADORA2A/DNM2/ERBB4/SHANK2/IGSF9B/SYNE1/GABRB3/GABRR2/DNM3/NSG1/CACNG4/ANK3/GRIK3/GRIK4/GRIN2D/GRM3/GRM7/KCNC3/KCNMA1/RGS7BP/ARRB2/IQSEC3/ATP2B2/SHANK1/FXYD6/TENM2/SORCS2/PTPRS/SLC6A1/SLC6A6/SHISA9/CACNA1C/SYNDIG1/IGSF21/PDLIM4/NRP2/SLC16A3/LRRC4B/GABBR2	44
GO:0098984	neuron to neuron synapse	53/1214	347/19594	1.00292e-09	1.09677e-07	9.30862e-08	CDH2/BAIAP2/SYNPO/CHRNA3/GRIN3A/ADORA2A/SYT9/DNM2/SAMD14/ERBB4/SHANK2/IGSF9B/RUSC1/DNM3/CACNG4/GRIK4/GRIN2D/GRM3/GRM7/RGS7BP/LYN/ARRB2/IQSEC3/ATP2B2/PALM/SHANK1/BCL11A/PRKCZ/PSD/PRR12/ADGRB1/SORCS2/PTPRS/DLGAP3/SH3GL3/SLC8A3/BMPR2/SHISA9/CACNA1C/BAALC/SYNDIG1/NETO2/SYN3/ADGRA1/MPDZ/SLC16A3/DCLK1/DLGAP2/DLGAP1/LRRC4B/HOMER3/HOMER2/LZTS3	53
GO:0014069	postsynaptic density	50/1214	318/19594	1.08951e-09	1.09677e-07	9.30862e-08	CDH2/BAIAP2/SYNPO/CHRNA3/GRIN3A/ADORA2A/DNM2/SAMD14/ERBB4/SHANK2/IGSF9B/RUSC1/DNM3/CACNG4/GRIN2D/GRM3/RGS7BP/LYN/ARRB2/IQSEC3/ATP2B2/PALM/SHANK1/BCL11A/PRKCZ/PSD/PRR12/ADGRB1/SORCS2/PTPRS/DLGAP3/SH3GL3/SLC8A3/BMPR2/SHISA9/CACNA1C/BAALC/SYNDIG1/NETO2/SYN3/ADGRA1/MPDZ/SLC16A3/DCLK1/DLGAP2/DLGAP1/LRRC4B/HOMER3/HOMER2/LZTS3	50
GO:0099572	postsynaptic specialization	53/1214	341/19594	5.28913e-10	9.64333e-08	8.18457e-08	CDH2/BAIAP2/SYNPO/CHRNA3/CHRNB1/GRIN3A/ADORA2A/DNM2/SAMD14/ERBB4/DLGAP4/SHANK2/IGSF9B/RUSC1/DNM3/CACNG4/GRIN2D/GRM3/RGS7BP/LYN/ARRB2/IQSEC3/ATP2B2/PALM/SHANK1/BCL11A/SRGN/PRKCZ/PSD/PRR12/ADGRB1/SORCS2/PTPRS/DLGAP3/SH3GL3/SLC8A3/BMPR2/SHISA9/CACNA1C/BAALC/SYNDIG1/NETO2/SYN3/ADGRA1/MPDZ/SLC16A3/DCLK1/DLGAP2/DLGAP1/LRRC4B/HOMER3/HOMER2/LZTS3	53
GO:0032279	asymmetric synapse	51/1214	323/19594	6.38631e-10	9.64333e-08	8.18457e-08	CDH2/BAIAP2/SYNPO/CHRNA3/GRIN3A/ADORA2A/DNM2/SAMD14/ERBB4/SHANK2/IGSF9B/RUSC1/DNM3/CACNG4/GRIN2D/GRM3/GRM7/RGS7BP/LYN/ARRB2/IQSEC3/ATP2B2/PALM/SHANK1/BCL11A/PRKCZ/PSD/PRR12/ADGRB1/SORCS2/PTPRS/DLGAP3/SH3GL3/SLC8A3/BMPR2/SHISA9/CACNA1C/BAALC/SYNDIG1/NETO2/SYN3/ADGRA1/MPDZ/SLC16A3/DCLK1/DLGAP2/DLGAP1/LRRC4B/HOMER3/HOMER2/LZTS3	51
GO:0097060	synaptic membrane	58/1214	373/19594	7.91082e-11	2.38907e-08	2.02767e-08	CDH2/CDH8/BAIAP2/CHRNA3/CHRNB1/GRIN3A/CNTN1/ADORA2A/DNM1/DNM2/STX2/ERBB4/SHANK2/IGSF9B/SYNE1/GABRB3/GABRR2/GAD2/DNM3/NSG1/CACNG4/GPM6A/ANK3/GRIK3/GRIK4/GRIN2D/GRM3/GRM7/KCNC3/KCNJ3/KCNJ9/KCNMA1/RGS7BP/ARRB2/IQSEC3/ATP2B2/ATP2B4/SHANK1/FXYD6/TENM2/SORCS2/PTPRA/PTPRS/SLC6A1/SLC6A6/SNAP25/SHISA9/CACNA1C/SYNDIG1/IGSF21/CNTNAP1/PDLIM4/NRP2/SLC16A3/NRXN1/LRRC4B/GABBR2/RIMS2	58
GO:0098978	glutamatergic synapse	58/1214	319/19594	1.01739e-13	6.14503e-11	5.21546e-11	CDH8/BAIAP2/WASF3/CPLX2/GRIN3A/ADORA2A/CTBP2/DNM1/DNM2/ELAVL1/ERBB4/DLGAP4/SHANK2/PLCB1/DNM3/NSG1/CACNG4/GPM6A/GRIK3/ABR/GRIN2D/GRM3/GUCY1A1/NRG1/HPCA/RGS7BP/LYN/NPTX2/ATP2B2/ATP2B4/CALY/SHANK1/PLAT/FXYD6/PPP1CA/PPP2R2A/SRGN/PRKCZ/DLGAP3/ACTB/SH3GL3/SNAP25/TNR/SHISA9/WNT5A/ARHGAP39/SYN3/ADGRA1/DGKE/PPFIA3/NRP2/WNT3A/DLGAP2/DLGAP1/TSPOAP1/LRRC4B/HOMER2/SV2A	58

## Sheet: KEGG
category	subcategory	ID	Description	GeneRatio	BgRatio	pvalue	p.adjust	qvalue	geneID	Count
Human Diseases	Cancer: specific types	hsa05217	Basal cell carcinoma	10/573	63/8644	0.00797457	0.0499913	0.0390861	1026/10297/2737/6469/650/7474/7477/7481/81029/89780	10
Cellular Processes	Cellular community - eukaryotes	hsa04520	Adherens junction	13/573	93/8644	0.00803718	0.0499913	0.0390861	10458/10810/1496/1956/4088/4089/4233/54922/5594/5777/5797/60/71	13
Organismal Systems	Digestive system	hsa04970	Salivary secretion	13/573	93/8644	0.00803718	0.0499913	0.0390861	113/196883/23236/2982/3709/3778/4025/491/493/5592/6263/683/727897	13
Organismal Systems	Circulatory system	hsa04270	Vascular smooth muscle contraction	17/573	134/8644	0.00717783	0.0475811	0.0372016	113/133/135/1909/196883/23236/2767/2982/3709/3778/4627/5499/5592/5594/775/776/79784	17
		hsa04148	Efferocytosis	19/573	156/8644	0.00719071	0.0475811	0.0372016	1788/203859/2057/23411/240/4772/4776/489/4953/5594/56848/5734/575/5777/816/817/84465/9564/9844	19
Human Diseases	Infectious disease: viral	hsa05165	Human papillomavirus infection	34/573	331/8644	0.00687982	0.0475472	0.0371752	1026/10297/1292/1956/3680/3691/390992/3912/3993/5293/5296/54626/5520/5521/5522/5527/55534/5590/5594/5649/5734/7015/7143/7450/7474/7477/7481/81029/84441/896/89780/898/9223/9636	34
Environmental Information Processing	Signal transduction	hsa04068	FoxO signaling pathway	17/573	131/8644	0.00572387	0.0404574	0.0316319	1026/10365/1454/1956/23411/26260/3667/4088/4089/51422/5293/5296/5594/7042/9133/9454/9455	17
Organismal Systems	Endocrine system	hsa04925	Aldosterone synthesis and secretion	14/573	98/8644	0.00499295	0.0361118	0.0282343	113/1583/196883/23236/2767/3709/3991/491/493/775/776/816/817/8912	14
Organismal Systems	Immune system	hsa04666	Fc gamma R-mediated phagocytosis	14/573	97/8644	0.00454786	0.0336758	0.0263297	10451/10810/1785/2213/3055/3635/3984/4067/5058/5293/5296/5594/56848/7409	14
Human Diseases	Cancer: overview	hsa05202	Transcriptional misregulation in cancer	23/573	193/8644	0.00432631	0.0328167	0.025658	1026/2120/2313/2322/3195/3206/3728/4066/4208/4211/4233/4299/5081/5327/64919/6688/6935/7490/8355/8356/861/8864/8968	23
Cellular Processes	Cellular community - eukaryotes	hsa04530	Tight junction	21/573	170/8644	0.00411752	0.0320137	0.0250302	11346/2626/3993/4627/51422/5520/5521/5522/5590/60/7074/71/7122/776/79784/83700/861/8777/9076/9080/9223	21
Cellular Processes	Cellular community - eukaryotes	hsa04510	Focal adhesion	24/573	203/8644	0.00399163	0.0318307	0.0248871	10451/1292/1956/2324/3680/3691/3912/4233/5058/5156/5293/5296/53358/5499/5594/5649/60/71/7143/7409/7424/7450/896/9564	24
Organismal Systems	Immune system	hsa04662	B cell receptor signaling pathway	13/573	84/8644	0.00333963	0.0273322	0.0213699	10451/118788/2213/3635/4067/4772/5293/5296/5594/5777/7409/971/975	13
Organismal Systems	Immune system	hsa04611	Platelet activation	17/573	124/8644	0.00324409	0.0272679	0.0213197	113/196883/23236/23533/2982/3709/4067/5293/5296/54518/5499/5590/5592/5594/60/71/7450	17
Cellular Processes	Cellular community - eukaryotes	hsa04550	Signaling pathways regulating pluripotency of stem cells	19/573	143/8644	0.00275434	0.0241715	0.0188987	10297/1749/2247/3175/3670/4088/4089/4211/5080/5293/5296/5594/659/7474/7477/7481/81029/89780/9421	19
Human Diseases	Endocrine and metabolic disease	hsa04930	Type II diabetes mellitus	9/573	46/8644	0.00279799	0.0241715	0.0188987	3651/3667/5293/5296/5590/5594/775/776/9021	9
Environmental Information Processing	Signal transduction	hsa04371	Apelin signaling pathway	19/573	139/8644	0.00198151	0.018125	0.0141712	10365/113/1490/196883/23236/23533/3709/3991/4088/4089/4208/51422/5327/5594/56848/6263/643246/6547/9759	19
Environmental Information Processing	Signaling molecules and interaction	hsa04514	Cell adhesion molecules	21/573	158/8644	0.00168282	0.0158593	0.0123998	1000/1272/26050/3385/3680/3689/4684/5797/5802/5817/7122/83700/8506/9076/9080/923/9369/9378/9379/94030/947	21
Human Diseases	Endocrine and metabolic disease	hsa04950	Maturity onset diabetes of the young	7/573	26/8644	0.00117537	0.0114231	0.00893124	2494/3110/3175/3651/4821/50674/5080	7
Cellular Processes	Transport and catabolism	hsa04144	Endocytosis	30/573	250/8644	0.00107883	0.0108231	0.00846212	10565/116983/156/1759/1785/1956/23111/23550/26052/26056/26119/2869/30844/30845/30846/4088/409/440073/5119/5156/5590/5662/58513/6011/6457/64744/84440/89853/9267/9744	30
Human Diseases	Cancer: specific types	hsa05218	Melanoma	13/573	72/8644	0.000784894	0.00813674	0.00636177	1026/1956/2247/2248/2250/2253/26281/4233/5156/5293/5296/5594/8817	13
Environmental Information Processing	Signal transduction	hsa04072	Phospholipase D signaling pathway	21/573	148/8644	0.000719647	0.00771759	0.00603406	113/1759/1785/1956/196883/23236/23533/26052/2913/2914/2917/2918/5156/5293/5296/53358/5594/56848/56894/8526/9267	21
Human Diseases	Cancer: specific types	hsa05224	Breast cancer	21/573	147/8644	0.000657231	0.00729996	0.00570754	1026/10297/1956/2099/2247/2248/2250/2253/2324/26281/4041/5293/5296/53358/5594/7474/7477/7481/81029/8817/89780	21
Human Diseases	Cardiovascular disease	hsa05410	Hypertrophic cardiomyopathy	16/573	97/8644	0.000584105	0.00672803	0.00526036	27092/3680/3691/4000/489/51422/60/6547/7042/71/7169/775/776/783/785/9254	16
Human Diseases	Endocrine and metabolic disease	hsa04934	Cushing syndrome	22/573	155/8644	0.000539897	0.00653033	0.00510579	1026/10297/113/1583/1956/196883/23236/2767/3709/3776/5594/7474/7477/7481/775/776/81029/816/817/8912/89780/898	22
Cellular Processes	Cell motility	hsa04810	Regulation of actin cytoskeleton	29/573	229/8644	0.000545944	0.00653033	0.00510579	10297/10451/10458/1956/2247/2248/2250/2253/26281/3680/3689/3691/3984/4627/5058/50649/5156/5293/5296/5499/5594/60/6387/7074/71/7409/79784/8817/9564	29
Human Diseases	Infectious disease: bacterial	hsa05100	Bacterial invasion of epithelial cells	14/573	77/8644	0.000463269	0.00610932	0.00477662	10801/1496/1759/1785/23176/26052/4233/5293/5296/53358/60/71/9564/9844	14
Environmental Information Processing	Signal transduction	hsa04310	Wnt signaling pathway	24/573	174/8644	0.000471459	0.00610932	0.00477662	10297/1454/1488/23236/23411/340419/4041/4088/4089/4163/4772/4776/6424/7474/7477/7481/81029/816/817/8454/85407/8607/896/89780	24
Human Diseases	Cardiovascular disease	hsa05414	Dilated cardiomyopathy	17/573	103/8644	0.000394556	0.00594965	0.00465178	113/196883/27092/3680/3691/4000/489/60/6547/7042/71/7169/775/776/783/785/9254	17
Environmental Information Processing	Signal transduction	hsa04151	PI3K-Akt signaling pathway	41/573	359/8644	0.000402389	0.00594965	0.00465178	1026/118788/1292/1956/2057/2066/2247/2248/2250/2253/2322/2324/23533/26281/2668/3667/3680/3691/3912/4233/4902/4909/5156/5293/5296/5520/5521/5522/5527/5594/5649/627/7039/7143/7424/7450/8817/896/898/9180/9223	41
Organismal Systems	Nervous system	hsa04725	Cholinergic synapse	18/573	113/8644	0.000420876	0.00594965	0.00465178	113/1136/196883/23236/23533/2767/3709/3760/3786/5293/5296/5594/56479/775/776/816/817/9132	18
Organismal Systems	Environmental adaptation	hsa04710	Circadian rhythm	9/573	34/8644	0.000271659	0.00444662	0.00347663	1454/4783/51422/5187/6095/6096/8454/8553/8864	9
Organismal Systems	Development and regeneration	hsa04360	Axon guidance	26/573	182/8644	0.000156602	0.00270573	0.0021155	219699/25791/285220/3984/4233/4776/5058/5293/5296/5362/5590/5594/6387/64218/6469/659/7222/7474/80031/81029/816/817/84448/8633/91584/9423	26
Organismal Systems	Endocrine system	hsa04911	Insulin secretion	16/573	86/8644	0.000140462	0.00256963	0.00200909	113/116/117/196883/23236/2767/3651/3778/3781/3782/6616/775/776/816/817/9699	16
Environmental Information Processing	Signal transduction	hsa04015	Rap1 signaling pathway	29/573	210/8644	0.000122738	0.00238571	0.00186529	10451/113/135/1956/196883/2247/2248/2250/2253/23094/23236/2324/26281/3689/4233/5156/5293/5296/54518/5590/5594/60/7074/71/7409/7424/8817/9223/9564	29
Human Diseases	Cancer: specific types	hsa05225	Hepatocellular carcinoma	25/573	168/8644	0.000107763	0.00223429	0.0017469	1026/10297/10587/1956/2950/4041/4088/4089/4233/4258/5293/5296/53358/5594/60/7015/7039/7042/71/7474/7477/7481/81029/8110/89780	25
Environmental Information Processing	Signal transduction	hsa04022	cGMP-PKG signaling pathway	25/573	167/8644	9.76706e-05	0.00216968	0.00169638	113/1909/1910/196883/23236/23533/2626/2767/2982/3667/3709/3778/4208/4772/4776/489/491/493/5499/5592/5594/6547/775/776/9569	25
Environmental Information Processing	Signal transduction	hsa04010	MAPK signaling pathway	38/573	301/8644	8.41333e-05	0.00201273	0.00157367	10454/1843/1956/2066/2122/2247/2248/2250/2253/2322/2324/26281/2668/27092/409/4208/4233/4772/4902/4909/5058/5156/5594/627/7039/7042/7424/775/776/783/785/84867/8817/8912/9020/9175/9254/9479	38
Organismal Systems	Circulatory system	hsa04261	Adrenergic signaling in cardiomyocytes	24/573	154/8644	7.01542e-05	0.00181816	0.00142155	113/196883/23236/23533/27092/3776/489/491/493/5499/5520/5521/5522/5527/5594/6547/7169/775/776/783/785/816/817/9254	24
Organismal Systems	Immune system	hsa04062	Chemokine signaling pathway	28/573	192/8644	6.09879e-05	0.00172429	0.00134815	10451/113/156/196883/2268/23236/23533/2869/3055/388372/4067/409/414062/5058/5293/5296/53358/5590/5594/57580/58191/6011/6349/6387/7074/7409/9564/9844	28
Human Diseases	Cardiovascular disease	hsa05412	Arrhythmogenic right ventricular cardiomyopathy	17/573	84/8644	2.85113e-05	0.000954734	0.000746466	1000/1496/1824/27092/3680/3691/3728/4000/489/60/6547/71/775/776/783/785/9254	17
Environmental Information Processing	Signal transduction	hsa04024	cAMP signaling pathway	32/573	225/8644	3.06988e-05	0.000954734	0.000746466	10451/113/116/116443/117/135/1909/196883/2737/2906/3776/3991/4772/489/491/493/5020/5058/5141/5293/5296/5499/5594/627/6751/7074/7409/775/776/816/817/9568	32
Organismal Systems	Environmental adaptation	hsa04713	Circadian entrainment	19/573	97/8644	1.59635e-05	0.00062058	0.000485205	113/116/117/196883/23236/2906/2982/3760/3765/5187/5592/5594/6263/775/776/816/817/8864/8912	19
Organismal Systems	Endocrine system	hsa04929	GnRH secretion	15/573	64/8644	1.33159e-05	0.000591606	0.000462552	23236/2767/3709/3760/3765/3781/3782/409/5293/5296/5594/775/776/8912/9568	15
Human Diseases	Cancer: overview	hsa05205	Proteoglycans in cancer	32/573	205/8644	4.34328e-06	0.000225127	0.000176017	1026/10451/1956/2066/2099/2247/2817/286/288/3709/4233/5058/5293/5296/5499/5594/5777/60/60495/6469/7042/7074/7078/71/7409/7474/7477/7481/81029/816/817/89780	32
Organismal Systems	Nervous system	hsa04724	Glutamatergic synapse	24/573	115/8644	3.6875e-07	2.29363e-05	1.79329e-05	113/116443/156/196883/22941/23236/2899/2900/2906/2913/2914/2917/2918/3709/3760/50944/5594/6511/775/776/9229/9454/9455/9762	24
Organismal Systems	Endocrine system	hsa04921	Oxytocin signaling pathway	29/573	154/8644	2.36249e-07	1.83683e-05	1.43614e-05	1026/113/1956/196883/23236/23533/27092/2982/3709/3760/3765/4208/4772/4776/5020/51422/5499/5594/60/6263/71/7226/775/776/783/785/816/817/9254	29
Environmental Information Processing	Signal transduction	hsa04020	Calcium signaling pathway	41/573	253/8644	6.65505e-08	1.16492e-05	9.108e-06	113/116443/135/1909/1910/1956/196883/2066/2247/2248/2250/2253/23236/2324/26281/2668/2767/2906/3269/3706/3707/3709/4233/4772/4776/489/491/493/5156/56848/6263/6547/7039/7424/775/776/816/817/8817/8912/9630	41
Environmental Information Processing	Signal transduction	hsa04390	Hippo signaling pathway	30/573	157/8644	1.04167e-07	1.16492e-05	9.108e-06	10297/11186/126374/1454/1490/1496/3689/3993/4088/4089/5499/5520/5521/5522/5590/60/650/654/656/659/7042/71/7161/7474/7477/7481/81029/85407/896/89780	30
Human Diseases	Cancer: specific types	hsa05226	Gastric cancer	29/573	149/8644	1.12371e-07	1.16492e-05	9.108e-06	1026/10297/1496/1956/2247/2248/2250/2253/26281/3728/4041/4088/4089/4233/5243/5293/5296/53358/5594/6469/7015/7042/7474/7477/7481/81029/8817/89780/898	29
